# Supplementary material for: A Novel Shape Memory Plate Osteosynthesis for Noninvasive Modulation of Fixation Stiffness in a Rabbit Tibia Osteotomy Model
Source: Biomed Res Int. 2015 Jun 8;2015:652940. doi: 10.1155/2015/652940 (PMC4475735; doi:10.1155/2015/652940)
Supplement: Supplementary file 2 [file 652940.f2.xlsx]

## Sheet: Tabelle1
		Induction
Rabbit		1	2	3	4	5	6	Average	Standard deviation
Parameter	Unit
Bone Volume / Total Volume	mm³	0.516602	0.550978	0.555971	0.674937	0.451615	0.589593	0.556616	0.0629579
Bone Surface / Bone Volume	1/mm	17.6005	19.1082	20.8005	10.5188	29.7903	14.3034	18.6869	5.54261
Trabecular Thickness	mm	0.113633	0.104667	0.0961514	0.190136	0.067136	0.139827	0.118592	0.0357357
Trabecular Number	1/mm	4.54622	5.26411	5.78225	3.54977	6.72686	4.21659	5.0143	0.969927
Trabecular Spacing	mm	0.10633	0.0852987	0.0767917	0.0915728	0.0815218	0.0973315	0.0898078	0.00918938
Trabecular Pattern Factor	1/mm	-6.97865	-9.98987	-7.16802	-9.15072	-13.1268	-10.9792	-9.56554	1.9811
Cortical Wall Thickness	mm	1.37	1.11	1.58	1.43	1.63	1.28	1.4	0.162832
		Control
Rabbit		7	8	9	10	11	12	Average	Standard deviation
Parameter	Unit
Bone Volume / Total Volume	mm³	0.566041	0.573423	0.514862	0.491887	0.439085	0.366964	0.492044	0.0666209
Bone Surface / Bone Volume	1/mm	20.3154	19.5473	15.8687	19.8648	22.9876	37.8544	22.7397	6.54719
Trabecular Thickness	mm	0.0984476	0.102316	0.126034	0.100681	0.0870035	0.052834	0.0945527	0.0203593
Trabecular Number	1/mm	5.74967	5.60445	4.0851	4.88562	5.04675	6.94559	5.3862	0.816798
Trabecular Spacing	mm	0.0754754	0.076114	0.118758	0.104002	0.111144	0.0911422	0.0961059	0.0153602
Trabecular Pattern Factor	1/mm	-13.285	-7.33793	-8.16314	-4.95516	-6.29831	-19.2596	-9.88319	4.56795
Cortical Wall Thickness	mm	1.52	1.63	1.43	1.59	1.37	1.73	1.545	0.112091
Supplementary table :1 μCT analysis of rabbit tibiae. Animals 1-6 were induced, 7-12 served as control. There were no significant differences between groups.
